# Supplementary material for: Transcription reinitiation by recycling RNA polymerase that diffuses on DNA after releasing terminated RNA
Source: Nat Commun. 2020 Jan 23;11:450. doi: 10.1038/s41467-019-14200-3 (PMC6978380; doi:10.1038/s41467-019-14200-3)
Supplement: Supplementary file 4 — Source Data [file 41467_2019_14200_MOESM4_ESM.xlsx]

## Sheet: Figure 4B
Figure 4B
		L+112 without E111Q	L+112 with E111Q	L+112R without E111Q	L+112R with E111Q
	PIFE occurrence(%)	89	20	88	89
		86	21	77	82
		90	33	79	80
		91		80
	average(%)	89	25	81	84
	standard variation	2	7	5	5

## Sheet: Figure 4C
Figure 4C
	TS-end distance(bp)	15	62	112	212	312	512
	PIFE start timing(s)	0.58	1.54	6.15	9.61	14.78	24.6
	standard variation	0.21	0.49	2.4	3.69	9.46	6.88

## Sheet: Figure 4D
Figure 4D
	TS-end distance(bp)	15	62	112	212	312	512
	PIFE occurrence(%)	91.38	91.17	88.72	73.1	71.48	46.69
	standard variation	5.05	5.52	2.13	8.03	5.7	8.53
